# Supplementary material for: Mental Representations of Weekdays
Source: PLoS One. 2015 Aug 19;10(8):e0134555. doi: 10.1371/journal.pone.0134555 (PMC4544878; doi:10.1371/journal.pone.0134555)
Supplement: S1 Data — (ZIP) [file pone.0134555.s001.zip]

Archive with 11 entries (10 files):
- Fig1_data.xlsx
- __MACOSX/
- __MACOSX/._Fig1_data.xlsx
- Fig2_data.csv
- __MACOSX/._Fig2_data.csv
- Fig3_data.csv
- __MACOSX/._Fig3_data.csv
- Fig4_data.csv
- __MACOSX/._Fig4_data.csv
- Fig5_data.csv
- __MACOSX/._Fig5_data.csv
