# Supplementary material for: Mental Representations of Weekdays
Source: PLoS One. 2015 Aug 19;10(8):e0134555. doi: 10.1371/journal.pone.0134555 (PMC4544878; doi:10.1371/journal.pone.0134555)
Supplement: S1 Data — (ZIP) [file pone.0134555.s001.zip › Fig1_data.xlsx]

## Sheet: Sheet1
Normal
REPORTED>	Monday	Tuesday	Wednesday	Thursday	Friday	Saturday	Sunday
ACTUAL
Monday	74.6	4	4.8	4	3.2	0.8	8.7
Tuesday	27.6	34.4	24.1	10.3	3.4	0	0
Wednesday	9.5	11.9	59.5	11.9	2.4	2.4	2.4
Thursday	3.7	3.2	17.1	48.6	24.5	2.8	0
Friday	3	3	3	19.7	68.2	3	0
Saturday	0	0	0	5.6	5.6	72.2	16.7
Sunday	20	0	0	0	0	0	80
BH Week
REPORTED>	Monday	Tuesday	Wednesday	Thursday	Friday	Saturday	Sunday
ACTUAL
Monday	31	5.3	3	2	1.3	4	53.5
Tuesday	41.2	31.2	16.3	4.7	1.2	2.3	2.3
Wednesday	11	19	47.6	9.5	7.1	4.8	0
Thursday	0	7.7	34.6	34.6	23.1	0	0
Friday	0	0	11.1	33.3	44.4	11.1	0
Saturday	0	0	0	0	16.7	83.3	0
Sunday	13.3	3.7	3	3.7	4.4	9.6	62.2
